# Supplementary material for: Game Design, Effectiveness, and Implementation of Serious Games Promoting Aspects of Mental Health Literacy Among Children and Adolescents: Systematic Review
Source: JMIR Ment Health. 2025 May 5;12:e67418. doi: 10.2196/67418 (PMC12089885; doi:10.2196/67418)
Supplement: Multimedia Appendix 3 [file mental_v12i1e67418_app3.xlsx]

## Sheet: Überarbeitung
Name of the Game (References)	Learning Design						Mechanics				Game Design
	Learning Profiles	Learning Functions	Learning Objectives	Learning Foundations	Knowledge Foundations	Pedagogical Scenario	Learning Mechanics	Game Mechanics	Learning and Game Incentives and Rewards	Learning and Game interaction	Game Universe	Narrative	Goal and Rules	Fidelity and Simulation Model	Interfaces and UX	Game structure
Adventures aboard the S.S. GRIN (Sanchez et al., 2017)	Step 1, children aged 7-11 struggling with social skills	1-3	Social and emotional skills development including the following knowledge elements to be learned: respect, consequences, responsibility, impulse control, communication, perspective taking, friendship skills, social initiation, cooperation, compromise, emotion regulation	not reported	evidence-based, in-person social skills training program "SSGRIN"	stand-alone	behavioral rehearsal / practice, covert learning, feedback; applying specific social-emotional skills to solve social problems encountered in the game (e.g., to train social initiation, 3 scenarios are implemented: (1) approaching individual nonplayer character that appears easy to talk to, (2) joining a group of nonplayer characters at a game in progress, (3) joining a group of nonplayer charact…	in-game-interactions including navigating through the environment, making behavioral and menu choices, point and click, quizzes	cliff hangers, lines of mystery, individualized feedback about given choices	software captures in-game behaviors (e.g. social initiation behaviors) which is used to assess the players progress and determine next steps and individualized feedback about given choices	fictional scenario (sailing ship)	Nautical adventure theme: player is a new recruit on a sailing ship and joins an established crew, each of whom specialized in a specific social skill. The crew members are the child's companions in the narrative and serve as pedagogical agents. The child's avatar joins the crew and travels around an island, interacting with characters and solving social challenges to adress plot conflicts and sa…	Narrative objective is to gather seven missing friendship stones and restore them to their rightful place which is achieved by making best social/emotional repsonses.	audio voice over for dialogues	device(s): PC single player 2.5D virtual world (tropical island), text-based dialogue with audio voice over, customized avatar	approximately 3.75h in total (10 different settings, 9 episodes of around 25 minutes each), one episode per week (9 weeks in total)
Aislados (Cejudo et al., 2020)	Step 0; middle and high school students	1.2	Improving socio-emotional skills along the following 7 dimensions: 1) Relationships (knowledge of interpersonal communication skills, Importance of relationships, Reflection on the forms of relationship with others) 2) Assertiveness (the communication of emotional states to others, adaptive expression of emotions and thoughts, empathy skills, knowledge of the different assertive techniques) 3) Se…	social and emotional learning (SEL), positive psychology	not reported	blended (game + instruction session in classroom)	Hypothetical in-game situations that require the implementation of intrapersonal and interpersonal competencies. Players have to decide which answer alternative is most appropriate for the situation.	choosing between different answers in specific situations (in-game dialogues with nonplayable characters)	solving riddles included in the game	not reported	fictional scenario (virtual island)	set of virtual characters deployed in an imaginary boat travelling to some newly discovered islands, interaction with those characters	goal is to reach a full understanding of the character's personalities and emotional states, developing positive affect towards characters and deploying emotional intelligence to understand the problems and situations involved at every conversation or interaction	audio voice over, background music	device(s): not reported single-player 2.5D	Total 28h with a duration of 55 min, / session carried out at a weekly pace; 7 dimensions with 3-5 sessions each, 28 sessions in total
Emodiscovery (Pacella & López-Pérez, 2018; López-Pérez & Pacella, 2021)	Step 0; children aged 8-11 years; (but also for steps 2-4; children with autism)	1, 2	overall: improving social & emotional skills / interpersonal emotion regulation specifically: improving emotion recognition (for sadness, anger and fear), increase the use of adaptive interpersonal emotion regulation skills (affective engagement, cognitive engagement, distraction, humour) and decrease the use of maladaptive interpersonal emotional regulation skills (suppression, co-rumination, av…	not reported	possible interaction responses (selection of adaptive and maladaptive regulation strategies) based on previous research on interpersonal emotion regulation and opinions by two experts	stand-alone	emotions (including sadness, anger and fear) of virtual characters in different situations need to be correctly identified (based on facial expressions and descriptive statement) a suitable emotion regulation strategy should be chosen from a set of suggested adaptive and maladaptive strategies (including affective engagement, cognitive engagement, distraction, humour, suppression, co-rumination, …	Selection of different response options (different emotions, different emotion regulation strategies) in a virtual menu	stars as rewards which can unlock new levels, number of stars depend on in-game performance (2 stars = immediately correct / adaptive response, 1 star = correct response at the 2nd attempt)	levels are progressively unlocked when player has gained 5 stars in previous level (public version) or after previous levels was successfully completed (experimental version)	set of different real world scenarios	presentation of different scenarios which are not connected by an overarching story; examples: - character's pet is ill and not recovering - character has been punished unfairly by his/her parents - character has to perform on stage in the school theatre - card for mother's day is destroyed by other children	goal is to make the virtual characters feel better	scenarios based on real life situations	device(s): PC (preferred option), mobile (android, IOS) single-player 3D, user interface relies on typical basic principles of usability of mobile and educational games, 2D and 3D objects, in-game characters' gender matched to gender of user	3 levels, played during one session at school
emoTIC (De la Barrera et al., 2021a,b)	Step 0, adolescents aged 11-16 years	1.2	promote socio-emotional learning and mental health by developing emotional competences such as stress coping strategies, assertiveness, and self-efficacy Four general objectives: (1) emotional perception, valueing emotions and opening, to the emotional world; (2) facilitation and emotional understanding; (3) stress management and conflict resolution; and (4) emotional regulation and self-motivati…	Mayer et al’s emotional intelligence model, Collaborative for Academic, Social and Emotional Learning (SEL)	adaptation of the intervention based on suggestions from previous study participants	stand-alone and blended ( 4 classroom group sessions + home activities)	testing and reflecting on own emotional states, associated physical expressions, stress body signals, stressful-eliciting situations and strengths identifying and understanding facial expressions, emotional states from verbal statements, thoughts and physical experiences of nonplayable characters reflecting on and practicing stress coping strategies, relaxation techniques, optimistic thinking, re…	quizzes, self-reflective questions, selection of different response options, psychoeducational explanations by the game main character, in-game conversation sequences with the main character	feedback provided by the main character regarding selection of correct / wrong response option or helpful / less helpful strategies; if the player successfully passes an activity they receive points that can be exchanged for (a) new minigames, (b) funny elements to design and build a city on the planet.	not explicitely reported, seems that the game proceeds if the previous activity was successfully finished	fictional scenario (space, fictional planet)	Space adventure theme: The player has crashed on E-MOOD planet and the main objective of the game is to return to Earth, for which the player will have to obtain pieces to build a spaceship, as well as oxygen, fuel and crew members	Main goal is to return to Earth, for which the player will have to obtain pieces to build a spaceship, as well as oxygen, fuel and crew members.	not reported	device(s): any device (e.g. laptops, smartphones, tablets or computers; ioS and Android) single-player	self-paced; recommended: maximum of 3 months, 4 modules, each including 8 activities
Happy 8-12, Happy 12-16 (Filella et al., 2016; Filella et al., 2018; Ros-Morente et al., 2018; Filella & Ros-Morente, 2023)	Step 0 primary school students aged 8-12y (Happy 8-12) secondary school students aged 12-16y (Happy 12-16)	1-2	learn to manage emotions and solve daily life conflicts in an assertive way specifically, the emotional regulation strategies to be improved are based on the model of Gross (2007) and include attention deployment, cognitive reevaluation and situation modification	Psychopedagigical Orientation Group (GROP) theory of emotional competences and emotion regulation process; including orientation towards developmental psychology, cognitive and linguistic skills and develepment of 6 moral stages by Piaget-Kohlberg	detailed analysis of the relevant theoretical framework	stand-alone	for a total of 25 conflict situations, player follows the following four steps: (1) emotional awareness (selection of one or more emotions reflecting what they are feeling, (2) traffic light technique (players are encouraged to stop, breathe and think), (3) different emotion regulation strategies are presented (passive, aggressive, non-related responce, assertive response), (4) player has to choo…	player has to choose among different response options presented on the screen to choose emotions and emotion regulation strategies	students get bonus points when choosing the assertive repsonse	not reported (it seems that one conflict situation per week is presented)	real world scenarios	no overarching narrative reported, conflict situations are presented separately); 15 conflict situation refer to the school context, 10 to conflicts with siblings or family) examples for conflicts: school context: (1) stain with chalk your classmate of sub-Saharan origin, while insult him he looks better like this, (2) classmates have erased student from Whatsapp group; family context: (3) brothe…	the game goal ist to solve the 25 conflict situations	conflict situations based on social conflict situations in real life (e.g .at school, at home)	device(s): not reported single-player 2D, player selects an avatar (girl or boy) representing them as player which should help to identify and engage with the game	weekly, 2 hours per week, 25 conflict situations to solve in total
IMPeTUS (Brooks et al., 2021; 2023)	Step 0; children and adolescent aged 11-15y	1-2	overall: improving mental health literacy and anxiety and depression focused self-management specifically: improving recognition of mental illness, increase in understanding of causes of mental health illnesses, enhancing help-seeking and knowledge, increasing awareness of the facilitators/barriers to help seeking, increasing hope for recovery, improving individual resilience, improving quality o…	not reported	intervention content informed by a systematic review, stakeholder interviews, focus froups with target population, co-production workshops and prototype testing	blended (serious game + 2 group discussions prior and after game play)	main part: character navigates through a series of mental health related challenges while the player has to make decisions based on particular situations simulating real-life situations (decisions will reflect the level of understanding of mental health) minigames: choice of different options what to do when encounter certain emotions or symptoms of mental illness, performing a distraction exerci…	main part: choosing one of different proposed behaviors minigames: quiz, writing in journal, simulation of a conversation with a professional, observing and finding objects, watching a virtual character applying a breathing exercise, puzzle	minigames	decisions players make during the game impacts outcome, each decision gives different consequences and different endings	real world scenarios	main part of the game follows a storyline - the overall narrative is not further described	overall goal is to solve different mental health related challenges	mental health related challenges based on real life situations	device(s): mobile application single-player 2D/2.5D, customizable character (sex, name, skin colour, outfit, level of education)	2 main chapters (1 focusing on depression, 1 focusing on anxiety) + minigames in between recommended playing time: minimum of 1h per chapter + participation in group discussion before and after intervention (4h in total)
Moving Stories (Tuijnman et al., 2019; 2022; Gijzen et al., 2021)	Step 0, high-school students	2	improving the following aspects of mental health literacy regarding depression: (1) recognition of depression, (2) knowledge of help seeking options for depression, (3) first aid skills to support others developing a mental health disorder, (4) decreasing stigma about depression	not reported	content is based on Mental Health First Aid (MHFA) = educational stigma intervention and informed by existing literature and stakeholder consultations	blended: (1) introduction section explaining the procedure (2) serious game play for 5 days (3) contact and debriefing session with someone with lived experience with depression	Symptoms of depression in an avatar ("Lisa") need to be recognized and first aid skills should be proposed to the avatar during 5 interactions per day	virtual conversations with avatar "Lisa", performing actions in the game (e.g., household tasks, offering Lisa help, talking to Lisa in a structured manner) of which some suggested actions are positive and some are negative	different feedback mechanism: (1) virtual relationship score (0-100) which changes after each action towards the avatar "Lisa" depending from whether the action was positive or negative (2) written text messages from Lisa telling the player how Lisa felt about each action performed (3)overall feedback at the end of game about the player's performance and including tips for additional ways to help…	On 5 consecutive days, 5 actions with avatar "Lisa" should be performed in the morning	real world scenario (room of avatar "Lisa")	Avatar "Lisa" is introduced as a girl with symptoms of depression and player is asked to help her within the next five days through performing different actions.	The objective of the game is to increase the relationship with the avatar by showing interest and trying to help her feel better (indicated by a relationship score). After having reached a certain relationship score, Lisa gets out of the bed and is willing to talk to an adult (which representes the ultimate goal of the game).	The symptoms of avatar "Lisa" presented in the game were based on symptoms that are most common in adolescent girls in the Netherlands (derived from large datasets).	devices(s): smartphone or tablet (devices which can download game on Google Play Store or Apple App Store) single-player (but players are encouraged to discuss game play offline) 3D	game play during 5 consecutive days about 10-15 minutes in the morning each day, + introduction section in classroom + debriefing session in classroom for 40-50 minutes
No Name (Mittmann et al., 2021)	Step 0; children aged 10-14y	2	improving adaptive interpersonal emotion regulation skills for fear, anger, disappointment and sadness	not reported	literature search, co-development workshops target group, in-game strategy options genereated by using original material from Niven &Totterdell	stand-alone	interaction with non-player characters and using adaptive strategies to help them deal with their emotions, remembering and addressing information about group members (e.g. about fears); presentation of psychoeducational content	interaction with non-playable characters via conversation windows (not further described)	audio and visual feedback indicating if a strategy was successful; feedback from receiving agents indicating if a strategy was good or maladaptive; after some successful interactions, player gets rewarded with items which can be sold for in-game money or are needed in future interactions to proceed with the game	player cannot proceed and finish the game when using the wrong (maladaptive) strategies	real world scenario (school) and different fantasy worlds	The game starts with a normal school day, after one day, the player stays at home for a day because he/she is sick. He/She then receives strange, rude text messages. When returning to school, everything has changed (pupils are aggressive, fighting, arguing). Suddenly, there is an explosion and everyone is gone; the school is dark and dusty. While exploring, the player finds 4 other remaining pupi…	The main goal of the game is to find back and save pupils that have vanished which is achieved by solving challenges.	not reported	device(s): computer, mobile phone, tablet, phone or browser single-player	3 levels & hub-world (connecting the levels) self-paced, but the play time should be approx. 3 hours (usually within 5 days)
POD Adventures (Gonsalves et al., 2019; 2021a,b; 2023)	Step 1 (+2); adolescents at risk of anxiety, depression and conduct difficulties	2, 3	overall aim: improving problem-solving skills by learning how to deal with common social stressors (e.g. academic pressure, bullying, difficulties in romantic relationships, negotiating parental and peer influences, exposure to violence and other threats to personal safety)	stress-coping theory, "stop, slow down, think, act"-method	review of former face-to-face intervention with regard to an overarching research program (PRIDE); focus groups with the target population and service providers, co-design workshops, user-testing sessions; expert input of a scientific advisory board	blended (game play + brief contact sessions either F2F or via telephone with a counsellor prior to the game play and afterwards)	(1) learning about common social stressors and problems and how to solve them based on the three step problem-solving procedure (identifying problems, generating options, creating a do-it plan) and by incorporating in-game emotion regulation exercises; (2) reflection about own problems and step-by-step guidance to solve own problems	short vignette-based stories exploring different adolescent characters and their problem-solving journeys (including interactive conversations, clicking on objects in the room to discover the characters' worries, quizzes to assess recall at the end of each vignette); guided imagery, breathing and muscle relaxation exercise to improve emotion regulation; forced-choice and open-text questions to gu…	quizzes, mini-games; motivational feedback from an in-game guide character; points awarded for correct quiz responses	the parts of the game can be used independently at own pace	real world scenarios	no overall narrative; short vignette-based stories combined with guidance through steps of problem solving for own problems	no overall game goal reported	case vignettes based on common problems in the real world (at school, home, playground, etc.); audio-voice over; game design based on photographs taken at the schools and surrounding localities; culturally adpated characters representing a mix of genders, ages, body shapes, social classes and common names	device(s): smartphone or tablet (devices which can download game on Google Play Store or Apple App Store), single-player, 3D	Two game sections: (1) "Adventures" (4 character-based vignettes) and (2) "My POD" (step-to-step guidance through own problems); about 2-4 weeks of game play at own pace (suggested: 30 minutes per week)
Professor Gooley and the Flame of Mind (Huen et al., 2016)	Step 0, secondary 1 and secondary 2 students	2	improving knowledge, skills and attitudes regarding the following mental health aspects: (1) automatic thoughts: learn relationship between activating event, belief & consequences using the ABC model, identify thoughts about a situaton and thinking errors, importance of realistic thinking; (2) self esteem: basis of self-esteem and associations with other psychological constructs, effective ways t…	CBT, positive psychology	not reported	stand-alone	learning mechanisms not explicitely reported knowledge and skills around the constructs listed under "Learning Design" are targeted in the game	role-playing game including in-game quests (and homework) (not further described)	not reported	8 modules are provided sequentially (not further described)	fictional space scenario	The users play the role of a space intern in a fictional setting of the prevalence of cognitive distortions on earth. Under instructions of Prof. Gooley players take a space journey to 8 planets (= modules 1-8) to search for the Flame of Mind to solve the world health crisis.	The ultimate goal is to solve the world health crisis. This is achieved by undertaking quests promoting them to learn psychological constructs. By having performed these quests, players receive components to activate the flame of mind.	Animations, background music	device(s): PC single-player 3D	8 modules completed sequentially over 12 weeks (45 minutes per week) each module follows the following structure: (1) adventure trailer, (2) pre-assessment measuring mental health aspect targeted in the module, (3) presenting learning goals and objectives, (4) logbook, (5) minigame, (6) homework, (7) post-assessment
R.E.M.I. (Saleme et al., 2021)	Step 0; children aged 8-11 years	1, 2	Overall aim: improving social-emotional skills and prosocial behavior Specific aims: (1) Improving self-awareness: identifying own emotions, recognizing strengths (2) Improving social awareness: empathy, perspective-taking (3) Improving relationship skills (prosocial behavior): collaborate, offer help The specific objective related to aspects of knowledge, self-efficacy and behavior intentions.	Social emotional learning framework (SEL), Prosocial Behavior model	Co-designed with continuous input and insights provided by stakeholders and feedback from children; in-depth needs assessments	blended (game play + brief F2F discussion session)	Reflection about own personal strenghts Users are confronted with five decision making scenarios (social dilemata) in which the user has to reflect and use social problem-solving skills, empathy skills, perspective taking, self-awareness, collaboration and offering help to other to make prosocial decisions	Selection of behavioral options for social dilemata scenarios Selection of personal goals to promote own social skills	Depending on selected decisions in the decision making scenarios, the non-playable character (R.E.M.I) shows positive or negative reactions (different facial and verbal expressions) and receives better or lower quality upgrades; additionally, a "professor" gives verbal feedback in a dialogue box personalization of avatars to promote identification, storyline adaptable to gender and age	Depending on selected decisions, the storyline adapts (not further described)	real world scenario (school setting) with fictional elements	The game takes place in a fictional academic environment where every student gets paired with a biobot (= living robot that can adapt to the human) called R.E.M.I. The users have to train their robot by showing them how to behave and interact with other people (by being a role model).	The goal of the game is to train the robot R.E.M.I to make prosocial decisions.	High end and realistic graphic; decision-making scenarios based on real-world-scenarios children encounter in real life (e.g. at school)	device(s): computer, smartphone, tablet single-player layered graphical composition including 3D models, 3D animation, 2D graphical user interface, text, interactive buttons; user experience sequence pf animations, music, textual dialogues, selection of own personal strenghts from a list	game play for 30-40 minutes + 10-15 minutes discussion activity in a F2F setting game structure: 2 animated sequences, 5 decision making scenarios, 2 in-game activities, 1 post game F2F discussion activity
RegnaTales (Ong et al., 2019)	Step 0 + 2 (disruptive behaviour disorder), children	1-3	overall objective: improving anger management specific objectives: learn to identify feelings, distinct between positive and negative thoughts, identify bodily signs of anger, to replace negative thoughts with positive thoughts, learn deep breathing, learn guided imagery, perspective taking, cognitive restruturing techniques, fighting fair, being firm, applying anger coping skills	CBT	Social Problem-Solving Skills Training for anger management (SPSST) originally administered in a face-to-face setting through a workbook.	stand-alone	identifying emotions or anger symptoms based on the description of a situation of a virtual character suggesting positive and helpful thoughts as well as a different perspective to virtual character practicing pleasureable activites and a breathing technique as anger management strategies on the screen psychoeducation about anger coping strategies and practicing them in real life reflecting about…	selection of different suggested emotions or positive thoughts cycling game, fishing game, skating game, jigsaw puzzle game, painting game, guided imagery game different options to express own anger feelings (writing it down, drawing it, recording it, taking a picture) monitoring tool in which different feelings and the use of coping strategies are tracked over several days	not mentioned	not mentioned	combination of fictional worlds and real world scenarios	this game is a series of 6 mobile applications while no overall narrative is reported	not reported	not reported	device(s): different mobile operating systems and devices single-player 2D	series of 6 separated mobile applications with a duration of about 50 minutes per app
REThink (David et al., 2018; 2019a,b; 2021; 2022a,b; David & Magurean, 2022)	Step 0, children and adolescents aged 10-16 years	2	overall aim: promoting emotional resilience Specific aims: (1) identifying the emotional reactions and differentiating between basic emotions, complex emotions, and functional /dysfunctional emotions; (2) identifying cognitive processes, emotions and behavioral reactions; (3) identifying the relation between cognitive processes, emotions and behavioral reactions; (4) changing irrational cognition…	CBT, REBT/REBE (Rational-Emotive Behavior Therapy & Rational Emotive Behavior Education) + Attentional Bias Training (ABT) (in David et al., 2022a)	curriculum of the REBT/REBE (Rational-Emotive Behavior Therapy & Rational Emotive Behavior Education)	stand-alone	Level 1: Distinguishing between positive, negative and neutral emotions and between functional and dysfunctional emotions Level 2: Familiarizing with the cognitive processes including irrational beliefs and rational beliefs Level 3: Identifiying relations between beliefs and emotional reactions Level 4: Replacing irrational cognitions which are presented by nonplayable charatcers with rational co…	Level 1: Player has to choose the characters' emotion or a neutral state represented on the screen and to select whether an emotion is functional or dysfunctional Only in David et al. (2018): flying challenge: tapping on the touchsreen to maintain the character in the air and collecting functional emotions written on ballons and to avoid dysfunctional emotions and other obstacles. Level 2: Player…	Reward at the end of each level (key for next level), collecting points for each correct actions, losing points for each wrong action	Every level is played twice and then the game automatically proceeds to the next level.	fictional world	The main positive character is RETMAN, whose mission is to help people on earth against the "Irrationalizer" who wants to create unhealthy emotions and inoculate irrational thinking. The player’s mission is to help people on the planet to escape from the power of "Irrationalizer" by helping people to be more rational and happier. RETMAN has five “rational” friends: Preferilizer (representing pref…	The main goal of the game is to help people on the planet to escape from the power of Irrationalizer, by helping people to be more rational and happier.	not reported	device(s): iPad (iOs) single-player 2D	The game has 7 levels which are played twice. These levels are delivered within 7 modules, while two levels are played per module. Each level has a practice session in advance. A module lasts about 50 minutes. The modules are played during a period of about one week. After finishing the intervention, there is a short classroom debriefing session (5-10 minutes).
Singularities (Coulter et al., 2019; Egan et al., 2021)	Step 1; sexual and gender minority youth aged 14-18 years with previous experience of bullying or cyberbullying	2, 3	Main aims: encouraging help-seeking behaviors, encouraging the use of productive coping skills, and raising awareness of Web-based resources about sexual and gender minority youth	social cognitive theory (SCT); stress and coping theory; social and emotional learning framework (SEL)	needs assessment including one-on-one in-depth interviews with 20 sexual and gender minority youth about their gaming preferences, usability tests	stand-alone	Players are tasked with asking nonplayable characters to join their team and to pair a lonely nonplayable character with a mentor (-> encouraging help-seeking behaviors) which is achieved by identifying and analyzing the characters problems. Players are tasked with helping a nonplayable character overcome his anger in a healthy manner (e.g. by calming down via listening to music) (-> applying pro…	role-playing game involving exploring space, virtual dialogues with nonplayable characters; reading tasks about bullying and how to find help, fighting enemies through a turn-based battle game	For every non-playable character that was successfully helped, the player was given a positive ending in form of a feedback telling the user which behavior was helpful and for what reasons. For every non-playable character that was not successfully helped, the player was given a negative ending in form of a feedback telling the user which behavior was not helpful and for what reasons and the user…	Players can unlimitedely replay the game to reach a positive ending.	fictional world	The player takes on the role of a Singular, a superhuman individual with special gifts who is located in a school. The player is told that because of their uniqueness, Singulars face prejudice, often driven by fear and misunderstanding. After customizing their character, the player is tasked with finding a team to help them complete their final mission, which is to become a world-class superhero …	The goal ist to find a team to help them complete their final mission, which is to become a world-class superhero by defeating the robots in the Holochamber Challenge.	not reported	device(s): PC (Windows, Mac); single player 2.5D, personalization of the playable character (selection of pronouns and character customization, including skin color, hair, body type, and clothing).	The player needs (1) to form a team of nonplayer characters by successfully performing in-game activities to (2) be successful in an final challenge game.
Stigma Stop (Cangas et al., 2017; 2019)	Step 0, secondary school children and university students	1-2	reducing stigma about mental disorders, enabling young people to become familiar with mental disorders by increasing their knowledge and comprehension towards mental disorders; understanding the importance of biographical and/or contextual experiences related to these disorders	not reported	not reported	stand-alone	Understanding symptoms of common mental health disorders (depression, agoraphobia, schizophrenia, bipolar disorders) when, reacting supportive to virtual avatars presented with symptoms of mental health disorders and convincing them to work towards a common goal, reflecting about own mental health state and help-seeking ability	use avatar interactions via animated dialogues, presentation of background story of avatars with mental disorder, survey choosing the right answer out of three options; in minigames: memory game matching famous person with mental health disorders, quiz with true vs. false answers to test knowledge about mental health disorders, running game in which paintings of a famous artist needs to be collec…	direct feedback of helpful vs. suboptimal choices when interacting with the avatars (explanation why a choice was suboptimal), choosing the sequence of interactions between the user and four main characters of the game inclusion of mini games	as soon as one interaction with an avatar was successfully completed, the user selects the avatar with which he/she would like to interact next.	real world scenarios	The user is sequentially visiting four friends with a mental disorder (schizophrenia, depression, bipolar disorder, and panic disorder with agoraphobia). In the user-avatar interaction, the goal is to motivate each of them to work towards a common goal (participating in a video game design contest).	The game has the following flow: (1) User chooses character with which he/she would like to interact next. (2) User looks for this character in the virtual environment, (3) Conversation with the character and choice of response option; if wrong response option is chosen: explanation why response was wrong and other choice must be selected, if correct response: (4) a minigame is played (5) steps 1…	User can move freely through the environment; AI generated background and vehicle movement	device(s): PC, website, Smartphone, single-player; 3D user can move freely through the game environment, mini-map that constantly indicates the position of the character the player has to visit, choosing own character (male or female)	4 scenarios with user-avatar interactions and 4 minigames about 1h of play time (during one session)
The Adventures of DoReMiFa (Shum et al., 2019)	Step 0; primary 4 and 5 students (8-12 years)	1-3	Overall aim: to strenghen emotional competence, problem solving skills and social skills Specific aims: (1) Emotional competence (to identify one's emotions and understand its impact, to respond and regulate one's emotions effectively); (2) Cognitive behavioral model (to learn how beliefs affect one's behavioral, emotional and physical response, to understand importance of positive thinking and i…	CBT, positive psychology	Co-designed and developed by multidisciplinary professionals including clinical psychologists, social workers, counsellors, and educators; focus groups with students, parents and teachers	blended (classroom intervention + serious game play prior to each F2F session to prepare students for content of school-based lessons)	not reported	dialogues, problem-solving challenges, minigames, teamwork	not mentioned	not mentioned	fictional world (fictional planet called "Monchacha")	Citizens on the fictional planet "Monchacha" are not happy. A hidden book can solve this problem. The president of the planet sends 4 monsters (Do, Re, MI, Fa) to the earth to look for this book hidden in a primary school. This hidden book would help to improve mental health of fellow citizens. The monsters encounter 2 students (Lily & Max) to help them looking for the book and solving different …	The goal is to help the monsters to look for the hidden book.	not reported	device(s): PC- browser game (Windows, Linux, MaxOS, iOS, Android) single-player 2.5D	11 game-based lessons à 20 minutes & 8 school-based lessons à 25-60 minutes total duration: 4-6 months
Zoo U (Craig et al., 2016)	Step 0, elementary school children aged 7-12y	1-2	improving six core social skills including impulse control, communication, cooperation, social initiation, empathy and emotion regulation specific learning objectives within each domain depend on the players' skills level which is assessed at the beginning of the game	not reported	existing social skills trainings	stand-alone	interaction with virtual teachers and classmates to learn about and take care of animals within skill-building scences (not further described)	not reported	personalized feedback about the player's performance from an in-game pedagogical assistent ("Principal Wild") including explanations about why in-game choices were successful or not	After an in-game assessment of strengths and weaknesses regarding social skills, game scences tailored to the player's needs are presented; the difficulty of game scenes are iteratively adapted based on the performance of previously played game scenes Each scene has to be played until mastery criterion or 3 times, whichever comes first	real world scenario	interaction with virtual teachers and classmates to learn about and take care of animals (nor further narrative reported)	not reported	not reported	devices(s): PC single-player	completion of 6 game scenes within a period of 2 weeks
References:
Brooks H, Irmansyah I, Syarif AK, et al. Evaluating a prototype digital mental health literacy intervention for children and young people aged 11-15 in Java, Indonesia: a mixed methods, multi-site case study evaluation. Child Adolesc Psychiatry Ment Health. 2023;17(1):79. doi:10.1186/s13034-023-00608-9
Brooks H, Syarif AK, Pedley R, et al. Improving mental health literacy among young people aged 11-15 years in Java, Indonesia: the co-development of a culturally-appropriate, user-centred resource (The IMPeTUs Intervention). Child Adolesc Psychiatry Ment Health. 2021;15(1):56. doi:10.1186/s13034-021-00410-5
Cangas AJ, Navarro N, Aguilar-Parra JM, et al. Analysis of the Usefulness of a Serious Game to Raise Awareness about Mental Health Problems in a Sample of High School and University Students: Relationship with Familiarity and Time Spent Playing Video Games. J Clin Med. 2019;8(10):1504. doi:10.3390/jcm8101504
Cangas AJ, Navarro N, Parra JMA, et al. Stigma-Stop: A Serious Game against the Stigma toward Mental Health in Educational Settings. Front Psychol. 2017;8:1385. doi:10.3389/fpsyg.2017.01385
Brooks H, Irmansyah I, Syarif AK, et al. Evaluating a prototype digital mental health literacy intervention for children and young people aged 11-15 in Java, Indonesia: a mixed methods, multi-site case study evaluation. Child Adolesc Psychiatry Ment Health. 2023;17(1):79. doi:10.1186/s13034-023-00608-9
Brooks H, Syarif AK, Pedley R, et al. Improving mental health literacy among young people aged 11-15 years in Java, Indonesia: the co-development of a culturally-appropriate, user-centred resource (The IMPeTUs Intervention). Child Adolesc Psychiatry Ment Health. 2021;15(1):56. doi:10.1186/s13034-021-00410-5
Cangas AJ, Navarro N, Aguilar-Parra JM, et al. Analysis of the Usefulness of a Serious Game to Raise Awareness about Mental Health Problems in a Sample of High School and University Students: Relationship with Familiarity and Time Spent Playing Video Games. J Clin Med. 2019;8(10):1504. doi:10.3390/jcm8101504
Cangas AJ, Navarro N, Parra JMA, et al. Stigma-Stop: A Serious Game against the Stigma toward Mental Health in Educational Settings. Front Psychol. 2017;8:1385. doi:10.3389/fpsyg.2017.01385
Cejudo J, Losada L, Feltrero R. Promoting Social and Emotional Learning and Subjective Well-Being: Impact of the “Aislados” Intervention Program in Adolescents. Int J Environ Res Public Health. 2020;17(2):609. doi:10.3390/ijerph17020609
Coulter RW, Sang JM, Louth-Marquez W, et al. Pilot Testing the Feasibility of a Game Intervention Aimed at Improving Help Seeking and Coping Among Sexual and Gender Minority Youth: Protocol for a Randomized Controlled Trial. JMIR Res Protoc. 2019;8(2):e12164. doi:10.2196/12164
Craig AB, Brown ER, Upright J, DeRosier ME. Enhancing Children’s Social Emotional Functioning Through Virtual Game-Based Delivery of Social Skills Training. J Child Fam Stud. 2016;25(3):959-968. doi:10.1007/s10826-015-0274-8
David OA, Cardoș RAI, Matu S. Changes in irrational beliefs are responsible for the efficacy of the REThink therapeutic game in preventing emotional disorders in children and adolescents: mechanisms of change analysis of a randomized clinical trial. Eur Child Adolesc Psychiatry. 2019b;28(3):307-318. doi:10.1007/s00787-018-1195-z
David OA, Cardoș RAI, Matu S. Is REThink therapeutic game effective in preventing emotional disorders in children and adolescents? Outcomes of a randomized clinical trial. Eur Child Adolesc Psychiatry. 2019a;28(1):111-122. doi:10.1007/s00787-018-1192-2
David OA, Magurean S. Positive Attention Bias Trained during the Rethink Therapeutic Online Game and Related Improvements in Children and Adolescents’ Mental Health. Child Basel Switz. 2022;9(11):1600. doi:10.3390/children9111600
David OA, Magurean S, Tomoiagă C. Do Improvements in Therapeutic Game-Based Skills Transfer to Real Life Improvements in Children’s Emotion-Regulation Abilities and Mental Health? A Pilot Study That Offers Preliminary Validity of the REThink In-game Performance Scoring. Front Psychiatry. 2022a;13:828481. doi:10.3389/fpsyt.2022.828481
David OA, Predatu R, Cardoș RAI. Effectiveness of the REThink therapeutic online video game in promoting mental health in children and adolescents. Internet Interv. 2021;25:100391. doi:10.1016/j.invent.2021.100391
David O, Predatu R, Roxana C. A pilot study of the REThink online video game applied for coaching emotional understanding in children and adolescents in the therapeutic video game environment: The Feeling Better resources game. J Evid-Based Psychother. 2018;18:57-68. doi:10.24193/jebp.2018.1.5
David OA, Stroian PI, Predatu R, Maffei A. State anxiety and frontal alpha asymmetry effects of the REThink online video game for children and adolescents: A six-month follow-up. Personal Individ Differ. 2022b;196. doi:10.1016/j.paid.2022.111725
De la Barrera U, Postigo-Zegarra S, Mónaco E, Gil-Gómez JA, Montoya-Castilla I. Serious game to promote socioemotional learning and mental health (emoTIC): a study protocol for randomised controlled trial. BMJ Open. 2021a;11(12):e052491. doi:10.1136/bmjopen-2021-052491
De la Barrera U, Mónaco E, Postigo-Zegarra S, Gil-Gómez JA, Montoya-Castilla I. EmoTIC: Impact of a game-based social-emotional programme on adolescents. PloS One. 2021b;16(4):e0250384. doi:10.1371/journal.pone.0250384
Egan JE, Corey SL, Henderson ER, et al. Feasibility of a Web-Accessible Game-Based Intervention Aimed at Improving Help Seeking and Coping Among Sexual and Gender Minority Youth: Results From a Randomized Controlled Trial. J Adolesc Health Off Publ Soc Adolesc Med. 2021;69(4):604-614. doi:10.1016/j.jadohealth.2021.03.027
Filella G, Cabello E, Escoda N, Ros-Morente A. Evaluation of the Emotional Education program “Happy 8-12” for the assertive resolution of conflicts among peers. Electron J Res Educ Psychol. 2016;14:582-602. doi:10.14204/ejrep.40.15164
Filella G, Ros-Morente A. Happy Software: An interactive program based on an emotion management model for assertive conflict resolution. Front Psychol. 2023;13. doi:10.3389/fpsyg.2022.935726
Filella G, Ros-Morente A, Oriol X, March-Llanes J. The Assertive Resolution of Conflicts in School With a Gamified Emotion Education Program. Front Psychol. 2018;9:2353. doi:10.3389/fpsyg.2018.02353
Gijzen M, Rasing S, van den Boogaart R, et al. Feasibility of a serious game coupled with a contact-based session led by lived experience workers for depression prevention in high-school students. PloS One. 2021;16(11):e0260224. doi:10.1371/journal.pone.0260224
Gonsalves PP, Bhat B, Sharma R, et al. Pilot randomised controlled trial of a remotely delivered online intervention for adolescent mental health problems in India: lessons learned about low acceptability and feasibility during the COVID-19 pandemic. BJPsych Open. 2023;9(1):e7. doi:10.1192/bjo.2022.624
Gonsalves PP, Hodgson ES, Bhat B, et al. App-based guided problem-solving intervention for adolescent mental health: a pilot cohort study in Indian schools. Evid Based Ment Health. 2021b;24(1):11-18. doi:10.1136/ebmental-2020-300194
Gonsalves PP, Hodgson ES, Kumar A, et al. Design and Development of the “POD Adventures” Smartphone Game: A Blended Problem-Solving Intervention for Adolescent Mental Health in India. Front Public Health. 2019;7:238. doi:10.3389/fpubh.2019.00238
Gonsalves PP, Sharma R, Hodgson E, et al. A Guided Internet-Based Problem-Solving Intervention Delivered Through Smartphones for Secondary School Pupils During the COVID-19 Pandemic in India: Protocol for a Pilot Randomized Controlled Trial. JMIR Res Protoc. 2021a;10(10):e30339. doi:10.2196/30339
Huen JM, Lai ES, Shum AK, et al. Evaluation of a Digital Game-Based Learning Program for Enhancing Youth Mental Health: A Structural Equation Modeling of the Program Effectiveness. JMIR Ment Health. 2016;3(4):e46. doi:10.2196/mental.5656
López-Pérez B, Pacella D. Interpersonal emotion regulation in children: Age, gender, and cross-cultural differences using a serious game. Emot Wash DC. 2021;21(1):17-27. doi:10.1037/emo0000690
Mittmann G, Zehetmayer S, Schrank B. Study protocol for a randomised controlled trial to evaluate the effectiveness of a serious game targeting interpersonal emotion regulation in early adolescents. Trials. 2021;22(1):741. doi:10.1186/s13063-021-05706-7
Ong JG, Lim-Ashworth NS, Ooi YP, et al. An Interactive Mobile App Game to Address Aggression (RegnaTales): Pilot Quantitative Study. JMIR Serious Games. 2019;7(2):e13242. doi:10.2196/13242
Pacella D, López-Pérez B. Assessing children’s interpersonal emotion regulation with virtual agents: The serious game Emodiscovery. Comput Educ. 2018;123:1-12. doi:10.1016/j.compedu.2018.04.005
Ros-Morente A, Cabello E, Filella G. Analysis of the Effects of two Gamified Emotional Education Software’s in Emotional and Well-being Variables in Spanish Children and Adolescents. Int J Emerg Technol Learn IJET. 2018;13:148. doi:10.3991/ijet.v13i09.7841
Saleme P, Dietrich T, Pang B, Parkinson J. Design of a digital game intervention to promote socio-emotional skills and prosocial behavior in children. Multimodal Technol Interact. 2021;5(10):58. doi:10.3390/mti5100058
Sanchez R, Brown E, Kocher K, DeRosier M. Improving Children’s Mental Health with a Digital Social Skills Development Game: A Randomized Controlled Efficacy Trial of Adventures aboard the S.S. GRIN. Games Health J. 2017;6(1):19-27. doi:10.1089/g4h.2015.0108
Shum AK, Lai ES, Leung WG, et al. A Digital Game and School-Based Intervention for Students in Hong Kong: Quasi-Experimental Design. J Med Internet Res. 2019;21(4):e12003. doi:10.2196/12003
Tuijnman A, Kleinjan M, Hoogendoorn E, Granic I, Engels RC. A Game-Based School Program for Mental Health Literacy and Stigma Regarding Depression (Moving Stories): Protocol for a Randomized Controlled Trial. JMIR Res Protoc. 2019;8(3):e11255. doi:10.2196/11255
Tuijnman A, Kleinjan M, Olthof M, Hoogendoorn E, Granic I, Engels RC. A Game-Based School Program for Mental Health Literacy and Stigma on Depression (Moving Stories): Cluster Randomized Controlled Trial. JMIR Ment Health. 2022;9(8):e26615. doi:10.2196/26615
